# Supplementary material for: 2-Eth­oxy-6-[(methyl­imino)­meth­yl]phenol
Source: Acta Crystallogr Sect E Struct Rep Online. 2010 Jun 5;66(Pt 7):o1526. doi: 10.1107/S1600536810019951 (PMC3006704; doi:10.1107/S1600536810019951)
Supplement: Supplementary file 2 [file e-66-o1526-Isup2.hkl]

# 
# h,k,l, Fc-squared, Fo-squared, sigma(Fo-squared) and status flag 
# 
data_I
_shelx_title ' CO1 in P2(1)/c' 
_shelx_refln_list_code          4 
_shelx_F_calc_maximum      129.75 
_exptl_crystal_F_000       384.00 
_reflns_d_resolution_high  0.8408 
 
loop_ 
 _symmetry_equiv_pos_as_xyz 
 'x, y, z' 
 '-x, y+1/2, -z+1/2' 
 '-x, -y, -z' 
 'x, -y-1/2, z-1/2' 
 
_cell_length_a     9.2986 
_cell_length_b    14.7134 
_cell_length_c     7.0551 
_cell_angle_alpha  90.000 
_cell_angle_beta  108.465 
_cell_angle_gamma  90.000 
 
_shelx_F_squared_multiplier     1.000 
 
loop_ 
 _refln_index_h 
 _refln_index_k 
 _refln_index_l 
 _refln_F_squared_calc 
 _refln_F_squared_meas 
 _refln_F_squared_sigma 
 _refln_observed_status 
   1   0   0     5309.12     5009.59    263.78 o 
   2   0   0     1262.44     1532.82     80.95 o 
   3   0   0      231.39      276.20     14.68 o 
   4   0   0     3531.29     3753.73    197.64 o 
   5   0   0      141.63       89.93      4.99 o 
   6   0   0      104.85      152.73      8.38 o 
   7   0   0       77.02       68.04      4.07 o 
   8   0   0       60.74       60.94      3.22 o 
   9   0   0        0.45        0.59      0.56 o 
  10   0   0        0.15        0.12      0.58 o 
   1   1   0      241.41      226.49      7.75 o 
   2   1   0      415.05      374.01     12.54 o 
   3   1   0      152.82      127.43      4.86 o 
   4   1   0      699.46      780.32     29.18 o 
   5   1   0      307.21      328.07     12.41 o 
   6   1   0        4.35        2.96      0.37 o 
   7   1   0       50.41       51.99      2.27 o 
   8   1   0      102.32       90.41      3.34 o 
   9   1   0       26.27       22.67      1.19 o 
  10   1   0        0.19        0.65      0.42 o 
   0   2   0      966.79     1036.38     79.39 o 
   1   2   0      335.95      336.60     11.32 o 
   2   2   0     1581.21     1792.76     54.82 o 
   3   2   0      223.17      307.05     11.70 o 
   4   2   0       16.77       19.61      0.92 o 
   5   2   0       43.94       13.35      0.74 o 
   6   2   0       48.14       24.94      1.20 o 
   7   2   0        6.80        6.74      0.53 o 
   8   2   0       23.69       24.26      1.20 o 
   9   2   0        5.32        5.80      0.58 o 
  10   2   0        0.01        0.24      0.37 o 
   1   3   0     1188.11     1073.63     32.90 o 
   2   3   0       13.07        5.99      0.41 o 
   3   3   0      889.25      786.37     26.34 o 
   4   3   0      479.76      584.30     25.48 o 
   5   3   0       32.00       25.17      1.03 o 
   6   3   0       34.21       20.15      1.02 o 
   7   3   0        1.72        3.67      0.44 o 
   8   3   0       12.67       10.95      0.62 o 
   9   3   0       22.40       20.73      1.33 o 
  10   3   0        2.39        1.48      0.74 o 
   0   4   0     3158.51     2646.97    143.03 o 
   1   4   0     3010.35     2898.72     84.05 o 
   2   4   0      493.93      636.26     21.34 o 
   3   4   0       52.84      103.46      3.23 o 
   4   4   0      129.15      133.21      5.12 o 
   5   4   0      197.35      268.87     10.14 o 
   6   4   0        2.01        2.39      0.61 o 
   7   4   0       15.18       14.61      1.57 o 
   8   4   0       10.10       10.25      0.69 o 
   9   4   0        3.25        3.16      0.55 o 
  10   4   0       17.08       16.95      1.27 o 
   1   5   0      330.54      202.08      6.23 o 
   2   5   0       15.26       41.11      1.26 o 
   3   5   0      220.08      184.81      5.75 o 
   4   5   0      161.53      212.84      7.26 o 
   5   5   0      165.55      185.11      6.52 o 
   6   5   0       44.96       55.19      2.01 o 
   7   5   0       28.06       30.35      1.41 o 
   8   5   0       38.56       40.99      2.18 o 
   9   5   0        0.46        1.56      0.54 o 
  10   5   0       10.58        7.63      0.75 o 
   0   6   0     1118.76     1288.02     69.66 o 
   1   6   0      140.36      137.86      4.28 o 
   2   6   0      420.80      452.94     13.93 o 
   3   6   0      186.59      127.58      3.74 o 
   4   6   0       36.88       35.20      2.43 o 
   5   6   0        2.50        0.62      0.18 o 
   6   6   0       16.96       21.46      1.27 o 
   7   6   0       16.91       20.76      1.40 o 
   8   6   0        0.32       -0.35      0.85 o 
   9   6   0       58.07       55.41      2.90 o 
   1   7   0      187.72      313.17      9.66 o 
   2   7   0       87.06      164.22      5.14 o 
   3   7   0        2.49        2.41      0.28 o 
   4   7   0       41.71       55.83      2.19 o 
   5   7   0        0.04        1.07      0.32 o 
   6   7   0        1.55        1.15      0.54 o 
   7   7   0      111.85      103.70      4.96 o 
   8   7   0       10.79       13.03      1.55 o 
   9   7   0        1.48        1.04      0.69 o 
   0   8   0      127.53      116.25      6.45 o 
   1   8   0        3.09        4.52      0.23 o 
   2   8   0      253.32      256.86      7.91 o 
   3   8   0       98.08       86.66      2.73 o 
   4   8   0        0.46        1.01      0.24 o 
   5   8   0       84.87       77.87      3.80 o 
   6   8   0       75.62       77.03      3.76 o 
   7   8   0       38.78       43.20      2.68 o 
   8   8   0        4.06        6.11      0.71 o 
   9   8   0       12.54       15.90      1.31 o 
   1   9   0        0.00        7.36      0.43 o 
   2   9   0       53.59       29.11      1.49 o 
   3   9   0        0.02       -0.24      0.19 o 
   4   9   0        4.69        1.53      0.34 o 
   5   9   0       22.35       29.21      1.59 o 
   6   9   0        7.29       13.34      0.94 o 
   7   9   0        6.09        3.16      0.71 o 
   8   9   0        0.00        0.12      0.51 o 
   0  10   0        0.47        0.82      0.25 o 
   1  10   0        5.54        3.76      0.35 o 
   2  10   0       51.56       54.85      2.01 o 
   3  10   0        3.04        2.19      0.29 o 
   4  10   0        1.71        3.23      0.63 o 
   5  10   0       21.74       24.66      1.52 o 
   6  10   0       64.16       68.91      3.40 o 
   7  10   0        2.58        2.97      0.61 o 
   8  10   0        0.05       -0.67      0.51 o 
   1  11   0       67.31       48.42      2.06 o 
   2  11   0       55.23       64.98      4.25 o 
   3  11   0        6.83        9.76      0.62 o 
   4  11   0        1.24        0.41      0.34 o 
   5  11   0      178.60      190.84      8.63 o 
   6  11   0      109.16      108.07      5.24 o 
   7  11   0       16.02       13.19      1.03 o 
   8  11   0        4.03        2.82      0.66 o 
   0  12   0       58.14       49.20      3.22 o 
   1  12   0      132.98      142.95      5.65 o 
   2  12   0       59.76       57.06      2.82 o 
   3  12   0       46.62       48.94      2.41 o 
   4  12   0        3.88        2.61      0.51 o 
   5  12   0       90.80       96.12      4.66 o 
   6  12   0       38.36       46.10      2.46 o 
   7  12   0        2.03        1.19      0.61 o 
   1  13   0       41.75       39.63      2.81 o 
   2  13   0       82.50       82.05      5.09 o 
   3  13   0        4.11        3.30      0.84 o 
   4  13   0        3.16        2.68      0.73 o 
   5  13   0        3.21        3.58      0.63 o 
   6  13   0       24.36       25.62      1.59 o 
   7  13   0        3.07        4.43      0.80 o 
   0  14   0       13.19       10.69      1.78 o 
   1  14   0       10.93       10.97      1.26 o 
   2  14   0        0.03        0.07      0.68 o 
   3  14   0       43.67       43.67      2.96 o 
   4  14   0       20.72       22.37      1.40 o 
   5  14   0        1.91        0.86      0.60 o 
   6  14   0       25.50       26.37      1.77 o 
   1  15   0        0.62        0.14      0.68 o 
   2  15   0        0.15        0.27      0.78 o 
   3  15   0        0.00       -0.12      0.66 o 
   4  15   0       26.26       26.41      2.28 o 
   5  15   0       32.62       38.22      2.16 o 
   0  16   0       22.69       16.87      2.47 o 
   1  16   0       14.30       17.14      2.47 o 
   2  16   0        1.12        1.23      0.87 o 
   3  16   0        0.15        0.25      0.80 o 
   4  16   0        0.39       -0.14      0.87 o 
   1  17   0        3.84        4.47      1.07 o 
   2  17   0        0.06       -0.41      0.78 o 
 -10   1   1       35.97       31.31      1.69 o 
  -9   1   1        7.74        6.01      0.72 o 
  -8   1   1        9.46       10.86      0.80 o 
  -7   1   1       26.75       49.53      2.17 o 
  -6   1   1        9.79        1.74      0.29 o 
  -5   1   1      142.36      254.14      8.70 o 
  -4   1   1      279.75      446.17     15.00 o 
  -3   1   1     1392.92     1206.70     40.40 o 
  -2   1   1      498.22      628.51     23.20 o 
  -1   1   1     2813.06     2491.03     92.58 o 
   0   1   1      272.27      211.55      9.21 o 
   1   1   1      213.15      260.05      8.76 o 
   2   1   1      343.42      423.79     16.04 o 
   3   1   1      147.45       63.53      2.50 o 
   4   1   1      414.38      555.36     18.63 o 
   5   1   1       20.95       31.99      1.58 o 
   6   1   1        0.54        1.38      0.32 o 
   7   1   1        4.71        7.29      0.46 o 
   8   1   1       10.62       12.80      1.18 o 
   9   1   1       12.21        9.03      0.83 o 
 -10   2   1       20.02       20.08      1.24 o 
  -9   2   1      125.25      108.75      4.44 o 
  -8   2   1      161.31      148.41      5.88 o 
  -7   2   1       20.42       17.41      0.99 o 
  -6   2   1        1.87       -0.01      0.20 o 
  -5   2   1      343.45      359.41     12.19 o 
  -4   2   1        0.59        2.45      0.26 o 
  -3   2   1      477.72      574.01     21.34 o 
  -2   2   1        1.92        0.05      0.06 o 
  -1   2   1      755.39      649.19     21.71 o 
   0   2   1       16.65        7.98      0.51 o 
   1   2   1     1158.39     1139.57     38.15 o 
   2   2   1       60.63       72.80      2.54 o 
   3   2   1      290.45      265.89      9.04 o 
   4   2   1        0.15        0.65      0.17 o 
   5   2   1       37.12       43.56      2.45 o 
   6   2   1      101.13      103.08      4.05 o 
   7   2   1       13.81       17.11      1.80 o 
   8   2   1        7.31        9.48      0.76 o 
   9   2   1        1.25        0.66      0.56 o 
 -10   3   1       21.37       18.64      1.06 o 
  -9   3   1        2.47        4.78      0.59 o 
  -8   3   1       84.66       81.43      3.34 o 
  -7   3   1        1.41        3.17      0.42 o 
  -6   3   1       11.49       12.75      0.70 o 
  -5   3   1      527.21      449.89     15.19 o 
  -4   3   1     1892.15     2291.61     76.72 o 
  -3   3   1       27.93       29.31      1.08 o 
  -2   3   1     4024.71     4022.45    171.18 o 
  -1   3   1     2988.60     2939.10    109.24 o 
   0   3   1    12993.74    13037.74    490.81 o 
   1   3   1      117.64       56.59      2.56 o 
   2   3   1      203.74      200.24      6.78 o 
   3   3   1      141.39       65.18      2.30 o 
   4   3   1       45.05       19.86      0.80 o 
   5   3   1       38.81       36.34      1.30 o 
   6   3   1        1.09        0.07      0.25 o 
   7   3   1      267.65      287.31     12.79 o 
   8   3   1       13.61       18.10      1.35 o 
   9   3   1       34.87       26.77      1.42 o 
 -10   4   1        5.48        5.14      0.71 o 
  -9   4   1        0.37        0.46      0.40 o 
  -8   4   1        4.84        4.73      0.50 o 
  -7   4   1       11.31       11.57      0.69 o 
  -6   4   1       47.75       68.73      2.77 o 
  -5   4   1       83.69       90.90      3.16 o 
  -4   4   1      365.00      301.59     10.17 o 
  -3   4   1      193.50      278.27      9.41 o 
  -2   4   1       50.89       39.78      2.55 o 
  -1   4   1      209.47      135.10      4.57 o 
   0   4   1    16835.22    16666.25    627.42 o 
   1   4   1     1301.90     1332.89     57.77 o 
   2   4   1       62.91       34.42      1.27 o 
   3   4   1      316.08      309.45     10.42 o 
   4   4   1      508.78      533.93     17.96 o 
   5   4   1        0.01        0.05      0.16 o 
   6   4   1      238.34      232.55      8.78 o 
   7   4   1       45.07       49.38      2.47 o 
   8   4   1       48.23       45.95      2.35 o 
   9   4   1       17.74       17.91      1.10 o 
 -10   5   1        3.36        2.00      0.44 o 
  -9   5   1        4.16        5.53      0.64 o 
  -8   5   1       11.23        8.25      0.72 o 
  -7   5   1       31.76       32.08      1.48 o 
  -6   5   1        0.19        0.14      0.27 o 
  -5   5   1       10.22       14.34      0.97 o 
  -4   5   1        4.61        1.00      0.27 o 
  -3   5   1      105.54       96.76      4.35 o 
  -2   5   1      160.25      213.62      8.15 o 
  -1   5   1       87.07      129.06      4.39 o 
   0   5   1     1604.63     1762.35     66.47 o 
   1   5   1       49.70       17.21      1.05 o 
   2   5   1      936.17      948.56     31.77 o 
   3   5   1       15.24       43.48      1.57 o 
   4   5   1      514.93      418.77     14.13 o 
   5   5   1      260.10      277.21      9.51 o 
   6   5   1       15.94       14.57      0.86 o 
   7   5   1        6.50        8.20      0.68 o 
   8   5   1       16.20       11.54      0.93 o 
   9   5   1        4.78        6.78      1.02 o 
 -10   6   1        1.56        1.85      0.48 o 
  -9   6   1        8.82        5.80      0.75 o 
  -8   6   1        0.33        1.09      0.43 o 
  -7   6   1       26.06       31.10      1.79 o 
  -6   6   1       61.89       51.31      2.61 o 
  -5   6   1        0.13        0.73      0.33 o 
  -4   6   1       78.46      123.17      4.22 o 
  -3   6   1      112.05       58.57      2.07 o 
  -2   6   1      426.69      410.01     15.52 o 
  -1   6   1      193.01       83.71      3.46 o 
   0   6   1       13.66       57.39      2.29 o 
   1   6   1       29.05       18.80      1.74 o 
   2   6   1      205.97      284.27     10.81 o 
   3   6   1      145.07      165.28      5.65 o 
   4   6   1       48.35       67.38      2.66 o 
   5   6   1       42.64       53.44      2.28 o 
   6   6   1       41.27       38.42      2.15 o 
   7   6   1        7.08        5.36      1.20 o 
   8   6   1       16.39       14.48      0.96 o 
   9   6   1       34.64       41.16      2.40 o 
  -9   7   1        0.20       -0.13      0.40 o 
  -8   7   1        3.68        4.94      0.71 o 
  -7   7   1       55.09       51.83      2.58 o 
  -6   7   1        1.83        1.44      0.38 o 
  -5   7   1      168.63      158.19      5.41 o 
  -4   7   1      148.35      151.05      5.15 o 
  -3   7   1       52.32       59.96      3.90 o 
  -2   7   1       43.49       46.37      3.46 o 
  -1   7   1       40.52       28.69      1.62 o 
   0   7   1      310.83      254.26     11.41 o 
   1   7   1      214.20      240.47      9.18 o 
   2   7   1       27.74       31.73      1.35 o 
   3   7   1       16.66       23.01      1.29 o 
   4   7   1       13.79        7.90      0.46 o 
   5   7   1      160.89      182.26      7.22 o 
   6   7   1      193.91      206.25      9.39 o 
   7   7   1        0.00        0.06      0.34 o 
   8   7   1        6.83        5.68      0.73 o 
   9   7   1        1.02        0.99      0.75 o 
  -9   8   1        7.91        6.14      0.95 o 
  -8   8   1       10.16        8.32      1.23 o 
  -7   8   1        0.79        0.88      0.56 o 
  -6   8   1       47.10       41.01      2.10 o 
  -5   8   1        0.10        0.37      0.12 o 
  -4   8   1       39.20       54.64      2.25 o 
  -3   8   1        0.01        7.04      1.41 o 
  -2   8   1        5.11        3.50      0.27 o 
  -1   8   1       29.57       78.37      3.11 o 
   0   8   1      492.63      360.55     16.07 o 
   1   8   1     2035.60     2001.78     75.57 o 
   2   8   1      659.16      783.83     29.72 o 
   3   8   1      150.49      189.77      7.44 o 
   4   8   1        2.82        2.90      0.31 o 
   5   8   1      587.56      615.68     23.51 o 
   6   8   1      217.94      219.11      9.89 o 
   7   8   1        9.16        7.53      0.74 o 
   8   8   1        0.74        1.81      0.54 o 
  -9   9   1        0.86        1.14      0.55 o 
  -8   9   1       43.38       47.21      2.48 o 
  -7   9   1       60.33       62.53      2.80 o 
  -6   9   1        1.28        1.88      0.47 o 
  -5   9   1       50.01       54.97      3.35 o 
  -4   9   1       22.79       24.08      0.90 o 
  -3   9   1      232.85      252.19      8.57 o 
  -2   9   1      122.29      110.64      3.87 o 
  -1   9   1        5.27        4.34      0.37 o 
   0   9   1        7.11        9.30      0.63 o 
   1   9   1       51.85       47.60      2.88 o 
   2   9   1       51.81       56.16      5.66 o 
   3   9   1       23.46       21.44      1.13 o 
   4   9   1        3.81        3.16      0.36 o 
   5   9   1       10.37       10.18      0.67 o 
   6   9   1       16.16       17.58      1.13 o 
   7   9   1        1.16        2.48      0.66 o 
   8   9   1        0.14       -0.23      0.56 o 
  -8  10   1       20.16       27.39      1.78 o 
  -7  10   1       34.93       43.64      2.66 o 
  -6  10   1       75.62       76.07      3.38 o 
  -5  10   1       12.06        8.19      0.77 o 
  -4  10   1        4.24        3.81      0.29 o 
  -3  10   1       70.44       88.41      2.86 o 
  -2  10   1       10.75       14.55      0.64 o 
  -1  10   1       13.17       27.28      1.27 o 
   0  10   1       53.20       85.06      4.08 o 
   1  10   1      110.84      100.71      4.66 o 
   2  10   1       95.59      122.93      5.36 o 
   3  10   1        6.67       11.08      0.68 o 
   4  10   1       45.98       43.45      1.93 o 
   5  10   1       12.63       11.03      0.70 o 
   6  10   1        6.90        7.49      0.75 o 
   7  10   1       12.01        7.45      0.96 o 
   8  10   1        1.61        4.85      0.71 o 
  -8  11   1        2.93        3.21      0.63 o 
  -7  11   1      229.10      227.30     10.26 o 
  -6  11   1       19.07       27.57      2.49 o 
  -5  11   1       46.75       40.09      2.70 o 
  -4  11   1        4.83        6.47      0.48 o 
  -3  11   1       32.59       41.84      1.78 o 
  -2  11   1        0.20        0.06      0.20 o 
  -1  11   1        1.70        2.18      0.24 o 
   0  11   1        0.98        0.38      0.27 o 
   1  11   1       18.80       25.55      1.43 o 
   2  11   1       12.25       17.10      1.01 o 
   3  11   1       17.16       17.04      1.30 o 
   4  11   1        5.75        6.91      0.52 o 
   5  11   1       12.87       13.01      0.77 o 
   6  11   1       48.98       46.10      4.39 o 
   7  11   1        0.18        0.14      0.55 o 
  -7  12   1        0.07        1.40      0.69 o 
  -6  12   1        2.48        6.11      0.73 o 
  -5  12   1        0.91        0.86      0.24 o 
  -4  12   1       35.23       32.78      1.52 o 
  -3  12   1       10.46        9.81      0.61 o 
  -2  12   1       36.64       39.35      2.06 o 
  -1  12   1        0.21        0.18      0.24 o 
   0  12   1        1.13        2.09      0.34 o 
   1  12   1       90.26       88.74      4.29 o 
   2  12   1        0.07       -0.36      0.24 o 
   3  12   1        0.21        0.14      0.39 o 
   4  12   1       17.32       14.96      1.23 o 
   5  12   1       47.63       53.13      2.39 o 
   6  12   1        5.90        5.31      0.65 o 
   7  12   1        1.78        0.22      0.60 o 
  -7  13   1        0.34        1.17      0.61 o 
  -6  13   1        2.11        2.70      0.66 o 
  -5  13   1       31.51       31.54      1.74 o 
  -4  13   1       43.15       51.58      3.01 o 
  -3  13   1       10.72        9.66      0.76 o 
  -2  13   1        1.57        2.71      0.37 o 
  -1  13   1        2.44        2.81      0.76 o 
   0  13   1       19.26       21.58      1.26 o 
   1  13   1       15.37       13.69      1.78 o 
   2  13   1       10.48        9.34      0.73 o 
   3  13   1        0.77        0.70      0.26 o 
   4  13   1        5.26        6.64      0.58 o 
   5  13   1        0.77        1.08      0.49 o 
   6  13   1        0.85        1.47      0.56 o 
  -6  14   1       32.16       30.62      3.66 o 
  -5  14   1        4.03        5.40      1.01 o 
  -4  14   1       12.11       10.80      1.90 o 
  -3  14   1        9.24       10.28      0.87 o 
  -2  14   1        0.03        0.24      0.25 o 
  -1  14   1        2.25        1.16      0.36 o 
   0  14   1       18.21       14.96      1.01 o 
   1  14   1        3.77        4.11      0.90 o 
   2  14   1        0.11       -0.06      0.25 o 
   3  14   1       20.88       21.74      1.53 o 
   4  14   1        2.64        2.30      0.51 o 
   5  14   1        9.63        8.22      1.37 o 
  -5  15   1       43.83       46.63      9.53 o 
  -4  15   1        0.00       -0.39      0.72 o 
  -3  15   1        0.05        0.37      0.26 o 
  -2  15   1       18.75       13.89      0.95 o 
  -1  15   1        1.97        1.30      0.36 o 
   0  15   1        0.57        0.30      0.67 o 
   1  15   1       14.42       12.07      0.86 o 
   2  15   1        0.16       -0.07      0.31 o 
   3  15   1        7.11        6.50      0.69 o 
   4  15   1        2.17        0.48      0.78 o 
  -4  16   1        0.15        0.19      0.82 o 
  -3  16   1        2.03        2.47      1.23 o 
  -2  16   1       23.81       26.38      1.58 o 
  -1  16   1       25.50       25.82      1.56 o 
   0  16   1        0.03       -0.38      0.25 o 
   1  16   1        3.21        2.96      0.47 o 
   2  16   1        0.05        0.29      0.26 o 
   3  16   1        2.77        2.51      0.99 o 
  -2  17   1        8.34        4.80      1.11 o 
  -1  17   1       10.88       13.75      0.99 o 
   0  17   1        1.65        3.07      0.48 o 
   1  17   1        0.52       -0.48      0.50 o 
 -11   0   2        1.18       -1.10      1.10 o 
 -10   0   2       49.26       39.11      2.76 o 
  -9   0   2       25.59       28.99      2.18 o 
  -8   0   2        0.96        0.93      0.65 o 
  -7   0   2        6.07        0.00      0.39 o 
  -6   0   2       97.04      156.55      8.43 o 
  -5   0   2     1243.06     1292.77     68.11 o 
  -4   0   2      150.15      257.25     13.73 o 
  -3   0   2      715.07      929.45     48.97 o 
  -2   0   2     3257.38     3218.86    232.93 o 
  -1   0   2     1069.54     1353.50     71.17 o 
   0   0   2     1080.66     1077.98     82.62 o 
   1   0   2      336.21      506.99     39.02 o 
   2   0   2     1670.48     1523.39     80.19 o 
   3   0   2      673.94      592.27     31.32 o 
   4   0   2       25.42       46.79      2.21 o 
   5   0   2       98.17      105.47      5.85 o 
   6   0   2      491.99      483.55     25.85 o 
   7   0   2      382.65      398.84     21.45 o 
   8   0   2       36.43       38.03      2.40 o 
   9   0   2       60.10       50.03      3.13 o 
 -11   1   2        0.35        0.00      0.72 o 
 -10   1   2        1.33        1.15      0.54 o 
  -9   1   2       18.35       14.76      1.01 o 
  -8   1   2        0.54        0.02      0.32 o 
  -7   1   2       18.98       16.98      0.85 o 
  -6   1   2       69.95       57.15      2.41 o 
  -5   1   2       37.13       18.98      0.91 o 
  -4   1   2      527.63      551.39     20.58 o 
  -3   1   2       18.12       10.06      0.59 o 
  -2   1   2      944.94      948.92     41.14 o 
  -1   1   2      297.95      292.99     10.96 o 
   0   1   2     1447.48     1413.07     61.28 o 
   1   1   2        1.34        3.16      0.39 o 
   2   1   2      259.07      264.19      8.94 o 
   3   1   2       17.97       15.62      0.77 o 
   4   1   2       38.56       32.35      1.40 o 
   5   1   2       18.17       17.24      0.87 o 
   6   1   2       43.28       43.62      1.89 o 
   7   1   2       21.89       26.67      1.25 o 
   8   1   2        0.13        0.37      0.37 o 
   9   1   2        1.21        1.70      0.63 o 
 -10   2   2       49.49       50.93      2.74 o 
  -9   2   2       14.74       13.04      0.78 o 
  -8   2   2       31.00       29.46      1.41 o 
  -7   2   2      105.76      118.76      4.66 o 
  -6   2   2       66.17       29.38      1.09 o 
  -5   2   2      167.71      167.16      5.58 o 
  -4   2   2      306.57      414.39     13.97 o 
  -3   2   2        4.25        4.95      0.25 o 
  -2   2   2       47.29       63.15      2.20 o 
  -1   2   2      256.60      146.14      4.92 o 
   0   2   2      239.85      228.83      8.73 o 
   1   2   2      314.98      472.34     20.97 o 
   2   2   2      105.23       57.73      2.29 o 
   3   2   2      213.67      179.86      6.12 o 
   4   2   2        0.72        6.89      0.37 o 
   5   2   2      113.72      137.35      5.23 o 
   6   2   2       37.01       39.69      2.10 o 
   7   2   2       57.75       49.77      4.41 o 
   8   2   2        0.05        0.27      0.43 o 
   9   2   2       33.07       33.50      3.03 o 
 -10   3   2        3.51        2.53      0.66 o 
  -9   3   2        2.67        1.86      0.40 o 
  -8   3   2        6.77        9.18      0.63 o 
  -7   3   2       39.74       27.93      4.27 o 
  -6   3   2        0.75        0.32      0.23 o 
  -5   3   2        1.69        6.65      0.42 o 
  -4   3   2       77.89       84.53      2.88 o 
  -3   3   2      146.72      212.52      7.21 o 
  -2   3   2       60.18      124.56      4.21 o 
  -1   3   2      187.32      185.81      6.23 o 
   0   3   2       17.98       17.30      0.97 o 
   1   3   2       96.68      120.56      5.44 o 
   2   3   2      309.31      338.85     12.91 o 
   3   3   2       13.23       17.32      0.65 o 
   4   3   2       45.66       34.73      1.60 o 
   5   3   2      302.71      314.53     11.86 o 
   6   3   2      144.67      151.42      6.95 o 
   7   3   2        0.01       -0.41      0.42 o 
   8   3   2        2.78        2.80      0.47 o 
   9   3   2        2.01        4.53      0.71 o 
 -10   4   2        6.46        6.06      0.84 o 
  -9   4   2       20.15       16.15      0.92 o 
  -8   4   2        0.89        0.45      0.33 o 
  -7   4   2       39.61       43.28      1.90 o 
  -6   4   2        9.62       16.77      0.95 o 
  -5   4   2      117.92      114.64      4.10 o 
  -4   4   2        0.10        1.88      0.53 o 
  -3   4   2        9.27       22.32      1.24 o 
  -2   4   2        1.73       11.41      0.48 o 
  -1   4   2      177.92      118.96      4.06 o 
   0   4   2       82.95       82.88      3.23 o 
   1   4   2      509.03      396.53     15.08 o 
   2   4   2      552.29      722.09     32.03 o 
   3   4   2      138.62      150.02      5.16 o 
   4   4   2       25.96       48.89      2.42 o 
   5   4   2      326.74      372.06     16.41 o 
   6   4   2      262.67      267.66     11.93 o 
   7   4   2        0.37        0.14      0.31 o 
   8   4   2        0.25        0.77      0.47 o 
   9   4   2        3.42        2.49      0.66 o 
 -10   5   2        2.87        2.10      0.66 o 
  -9   5   2       23.59       23.22      1.25 o 
  -8   5   2        5.40        4.63      0.49 o 
  -7   5   2       52.87       55.07      2.38 o 
  -6   5   2       88.85       97.89      3.90 o 
  -5   5   2       18.92       36.66      1.68 o 
  -4   5   2      145.78      173.98      7.52 o 
  -3   5   2      921.53     1125.86     37.51 o 
  -2   5   2      135.45       62.63      2.42 o 
  -1   5   2       26.89       25.73      1.50 o 
   0   5   2       36.51       16.67      2.44 o 
   1   5   2     1175.60     1327.44     72.04 o 
   2   5   2      680.23      796.22     35.30 o 
   3   5   2      151.31      179.93      6.16 o 
   4   5   2        7.73       10.35      0.77 o 
   5   5   2      314.61      324.00     12.49 o 
   6   5   2      109.72      118.32      5.56 o 
   7   5   2        2.94        3.98      0.58 o 
   8   5   2        0.35        0.62      0.60 o 
 -10   6   2        0.10       -0.29      0.66 o 
  -9   6   2       44.73       39.56      1.87 o 
  -8   6   2      301.11      303.54     11.62 o 
  -7   6   2      337.44      344.47     13.10 o 
  -6   6   2      153.65      148.77      5.77 o 
  -5   6   2      310.83      317.28     10.78 o 
  -4   6   2       74.37       76.74      3.14 o 
  -3   6   2      278.48      293.81     10.98 o 
  -2   6   2      601.52      617.31     20.75 o 
  -1   6   2      326.92      333.00     11.23 o 
   0   6   2      392.61      404.75     15.35 o 
   1   6   2     1054.64      938.83     41.62 o 
   2   6   2        8.80       32.06      1.68 o 
   3   6   2       12.12       14.48      0.71 o 
   4   6   2        1.48        3.23      0.38 o 
   5   6   2       22.52       30.16      1.39 o 
   6   6   2       21.06       25.34      1.47 o 
   7   6   2       17.73       21.56      1.25 o 
   8   6   2        0.12        0.34      0.43 o 
 -10   7   2        1.61       -0.08      0.68 o 
  -9   7   2        1.60        2.08      0.58 o 
  -8   7   2        0.01        0.64      0.44 o 
  -7   7   2      327.55      327.28     12.47 o 
  -6   7   2       38.54       45.29      1.98 o 
  -5   7   2        1.27        2.85      0.32 o 
  -4   7   2      156.57      178.36      6.11 o 
  -3   7   2      207.09      299.53     10.16 o 
  -2   7   2      172.33      220.26      7.48 o 
  -1   7   2      218.06      183.50      6.28 o 
   0   7   2     1778.08     2160.09     81.46 o 
   1   7   2       95.72       59.59      2.85 o 
   2   7   2       11.27       10.69      0.70 o 
   3   7   2       20.08       26.16      1.26 o 
   4   7   2       83.60       87.22      3.58 o 
   5   7   2       32.59       33.11      1.59 o 
   6   7   2       95.05       92.68      4.39 o 
   7   7   2        0.36        0.75      0.54 o 
   8   7   2        1.71        6.13      1.06 o 
  -9   8   2       10.05       10.28      0.85 o 
  -8   8   2        3.12        5.03      0.74 o 
  -7   8   2      115.31      125.31      4.96 o 
  -6   8   2        1.32        1.52      0.38 o 
  -5   8   2       29.84       34.90      1.56 o 
  -4   8   2      311.67      273.73      9.35 o 
  -3   8   2        2.06        1.96      0.26 o 
  -2   8   2        0.46        0.53      0.30 o 
  -1   8   2      233.84      222.25      7.52 o 
   0   8   2     1470.04     1402.17     62.14 o 
   1   8   2       10.11        9.66      0.76 o 
   2   8   2       21.72       16.58      1.01 o 
   3   8   2        7.65        5.76      0.65 o 
   4   8   2       60.31       48.02      2.07 o 
   5   8   2       10.14        7.59      0.47 o 
   6   8   2        2.74        3.30      0.68 o 
   7   8   2        5.29        5.85      1.02 o 
   8   8   2        5.53        6.79      0.95 o 
  -9   9   2        2.03        3.17      0.89 o 
  -8   9   2       12.20        8.47      0.83 o 
  -7   9   2        9.01       12.57      1.25 o 
  -6   9   2        4.39        2.54      0.65 o 
  -5   9   2       64.75       62.43      4.67 o 
  -4   9   2      130.91      144.20      5.34 o 
  -3   9   2      178.14      145.30      5.03 o 
  -2   9   2      175.82      217.53      8.43 o 
  -1   9   2        0.08       -0.23      0.18 o 
   0   9   2      421.45      481.63     21.51 o 
   1   9   2       62.75       48.93      3.92 o 
   2   9   2      100.75      104.59      4.88 o 
   3   9   2       58.95       73.73      3.99 o 
   4   9   2      146.32      136.89      6.25 o 
   5   9   2       37.54       41.71      1.95 o 
   6   9   2        2.75        2.32      0.54 o 
   7   9   2        4.75        4.70      0.71 o 
  -9  10   2       25.16       24.12      2.01 o 
  -8  10   2      134.40      139.21      6.54 o 
  -7  10   2       34.53       37.85      2.04 o 
  -6  10   2       13.59       15.48      1.05 o 
  -5  10   2        2.25        3.17      0.29 o 
  -4  10   2        1.83        1.01      0.31 o 
  -3  10   2        0.39        0.40      0.23 o 
  -2  10   2        3.52        2.17      0.35 o 
  -1  10   2        5.07        3.26      0.46 o 
   0  10   2       79.60       72.93      3.59 o 
   1  10   2       29.56       20.81      1.32 o 
   2  10   2       26.15       28.55      1.61 o 
   3  10   2        5.83        8.06      0.76 o 
   4  10   2        1.33        1.21      0.59 o 
   5  10   2        7.12        9.25      0.73 o 
   6  10   2        0.10       -0.73      0.50 o 
   7  10   2        0.01        0.32      0.54 o 
  -8  11   2       63.44       59.57      3.13 o 
  -7  11   2        1.71        4.07      0.68 o 
  -6  11   2        1.36       -0.01      0.58 o 
  -5  11   2       36.93       37.98      2.16 o 
  -4  11   2       65.76       74.27      2.95 o 
  -3  11   2       57.06       54.17      2.35 o 
  -2  11   2       18.28       17.86      1.00 o 
  -1  11   2        9.57       10.03      0.63 o 
   0  11   2       49.61       43.17      2.23 o 
   1  11   2      440.21      438.92     19.69 o 
   2  11   2       29.25       24.88      1.45 o 
   3  11   2       86.32       85.79      4.16 o 
   4  11   2        0.67        1.35      0.49 o 
   5  11   2       33.20       27.67      1.58 o 
   6  11   2        0.34        1.25      0.53 o 
  -8  12   2        1.39        2.78      0.59 o 
  -7  12   2        0.07       -0.17      0.44 o 
  -6  12   2        3.39        0.85      0.70 o 
  -5  12   2        1.08        2.50      0.32 o 
  -4  12   2        7.42        6.14      0.61 o 
  -3  12   2        3.00        3.62      0.36 o 
  -2  12   2       16.87       16.77      0.93 o 
  -1  12   2       26.73       28.40      1.42 o 
   0  12   2       26.94       23.56      1.50 o 
   1  12   2       34.43       30.69      1.74 o 
   2  12   2       48.48       48.51      2.50 o 
   3  12   2        0.27       -0.59      0.69 o 
   4  12   2        0.19        0.00      0.25 o 
   5  12   2       10.79       11.10      0.85 o 
   6  12   2        4.88        2.15      0.92 o 
  -7  13   2        0.25       -0.26      0.51 o 
  -6  13   2        4.08        2.83      0.55 o 
  -5  13   2        1.42        2.06      0.36 o 
  -4  13   2        0.02        0.34      0.28 o 
  -3  13   2        0.63        3.07      1.32 o 
  -2  13   2        0.11       -0.19      0.37 o 
  -1  13   2        0.01       -0.15      0.23 o 
   0  13   2        7.24        7.07      1.60 o 
   1  13   2       24.71       20.69      1.25 o 
   2  13   2        0.02       -0.47      0.32 o 
   3  13   2        1.12        0.55      0.36 o 
   4  13   2        4.42        4.06      0.47 o 
   5  13   2       10.91       10.02      0.79 o 
  -6  14   2        2.08        1.23      0.97 o 
  -5  14   2        2.59        4.52      0.78 o 
  -4  14   2        0.23        1.61      0.38 o 
  -3  14   2        0.11       -0.18      0.27 o 
  -2  14   2        7.23        6.89      0.93 o 
  -1  14   2        3.72        7.76      0.66 o 
   0  14   2       25.73       29.33      1.65 o 
   1  14   2        0.36        1.01      0.40 o 
   2  14   2        1.15        1.01      0.41 o 
   3  14   2        1.44        1.70      0.37 o 
   4  14   2        6.61        5.61      0.68 o 
  -5  15   2        0.10       -0.71      0.49 o 
  -4  15   2        0.06       -0.22      0.38 o 
  -3  15   2        0.03       -0.38      0.26 o 
  -2  15   2        0.61        0.21      0.36 o 
  -1  15   2        6.84        9.07      0.78 o 
   0  15   2        0.51        0.31      0.62 o 
   1  15   2       15.65       16.41      1.13 o 
   2  15   2        0.84        0.59      0.53 o 
   3  15   2        0.11       -0.38      0.26 o 
  -4  16   2        0.90       -0.16      0.26 o 
  -3  16   2        3.08        3.66      0.59 o 
  -2  16   2        4.42        8.18      0.96 o 
  -1  16   2        0.52       -0.55      0.48 o 
   0  16   2        0.21        0.09      0.27 o 
   1  16   2        8.82        5.09      0.58 o 
   2  16   2        0.11       -0.30      0.26 o 
 -11   1   3       18.10       18.04      1.79 o 
 -10   1   3        6.34        9.00      1.65 o 
  -9   1   3        0.29        0.23      0.75 o 
  -8   1   3        2.25        3.78      0.48 o 
  -7   1   3       41.18       40.55      1.68 o 
  -6   1   3        5.24       19.20      1.41 o 
  -5   1   3        2.81        0.62      0.16 o 
  -4   1   3      105.34      109.42      4.20 o 
  -3   1   3      708.98      975.03     49.06 o 
  -2   1   3       39.18       26.47      3.59 o 
  -1   1   3       20.11        1.31      0.20 o 
   0   1   3       10.93       42.39      1.95 o 
   1   1   3      920.25      957.12     51.95 o 
   2   1   3      602.99      811.79     44.20 o 
   3   1   3      278.67      339.21     15.16 o 
   4   1   3        3.12        0.67      0.21 o 
   5   1   3      744.07      791.93     34.66 o 
   6   1   3      310.57      336.05     12.82 o 
   7   1   3        5.13        5.10      0.93 o 
   8   1   3        2.98        0.55      0.51 o 
 -10   2   3       10.64       10.17      0.93 o 
  -9   2   3        0.95        1.12      0.56 o 
  -8   2   3      181.99      176.24      9.17 o 
  -7   2   3      697.92      701.43     30.05 o 
  -6   2   3      561.04      521.32     17.52 o 
  -5   2   3      161.58      184.53      6.33 o 
  -4   2   3       43.27       88.92      3.44 o 
  -3   2   3      862.05      837.26     31.26 o 
  -2   2   3     1037.13      914.86     39.04 o 
  -1   2   3       71.54       39.32      1.50 o 
   0   2   3       21.25       22.87      1.62 o 
   1   2   3     1432.87     1598.32     70.69 o 
   2   2   3      336.60      366.53     16.44 o 
   3   2   3        1.84        0.90      0.31 o 
   4   2   3        7.15        6.29      0.51 o 
   5   2   3        2.88        3.69      0.77 o 
   6   2   3        0.54        0.40      1.00 o 
   7   2   3        3.98        3.33      0.60 o 
   8   2   3        0.87        1.58      0.55 o 
 -10   3   3        7.28        8.07      2.74 o 
  -9   3   3        0.04        0.30      0.46 o 
  -8   3   3       69.96       78.56      8.30 o 
  -7   3   3      760.22      758.61     32.53 o 
  -6   3   3       64.25       78.59      2.82 o 
  -5   3   3      272.80      297.95     10.04 o 
  -4   3   3        1.94        5.83      2.01 o 
  -3   3   3      814.92      972.56     32.60 o 
  -2   3   3       22.87       22.88      0.85 o 
  -1   3   3       17.00       42.96      1.57 o 
   0   3   3      110.39      169.38      6.51 o 
   1   3   3        0.15        0.83      0.24 o 
   2   3   3      308.38      233.87     10.51 o 
   3   3   3       70.13      100.42      4.62 o 
   4   3   3        0.46        0.11      0.25 o 
   5   3   3       10.10       12.20      1.10 o 
   6   3   3      237.45      259.64     11.68 o 
   7   3   3       52.52       47.19      2.26 o 
   8   3   3        0.07        0.36      0.48 o 
 -10   4   3       14.95       12.17      1.28 o 
  -9   4   3        0.01        0.39      0.53 o 
  -8   4   3       15.52       14.64      1.31 o 
  -7   4   3      229.57      276.38     18.08 o 
  -6   4   3        0.19        0.81      0.21 o 
  -5   4   3       52.76       29.52      1.25 o 
  -4   4   3        1.92        2.30      0.20 o 
  -3   4   3        1.13        3.06      0.27 o 
  -2   4   3      546.03      647.40     21.70 o 
  -1   4   3        0.76       12.24      1.29 o 
   0   4   3       27.36       16.95      1.84 o 
   1   4   3        0.49        0.05      0.16 o 
   2   4   3      145.29      136.66      6.24 o 
   3   4   3       49.90       42.96      2.16 o 
   4   4   3        6.34        2.50      0.40 o 
   5   4   3       59.01       52.62      2.62 o 
   6   4   3        9.76       15.06      0.99 o 
   7   4   3       35.38       33.81      1.87 o 
   8   4   3        3.86        6.92      0.72 o 
 -10   5   3        0.18        0.17      0.75 o 
  -9   5   3       39.47       41.15      2.76 o 
  -8   5   3       20.86       22.47      2.33 o 
  -7   5   3        3.82        2.51      0.44 o 
  -6   5   3       76.25       71.89      2.57 o 
  -5   5   3      156.60      154.03      5.86 o 
  -4   5   3      625.29      639.27     21.40 o 
  -3   5   3       23.48       21.20      0.84 o 
  -2   5   3        3.58        6.20      0.33 o 
  -1   5   3      203.00      237.92      7.81 o 
   0   5   3       41.84       17.10      2.07 o 
   1   5   3       64.35       74.72      2.94 o 
   2   5   3        0.35        4.29      0.82 o 
   3   5   3       66.90       99.21      4.67 o 
   4   5   3       15.64       14.66      0.90 o 
   5   5   3        8.95        6.74      1.00 o 
   6   5   3       13.75       18.00      1.14 o 
   7   5   3       68.66       73.12      3.48 o 
   8   5   3        3.34        0.92      0.59 o 
 -10   6   3       49.71       41.57      3.50 o 
  -9   6   3        3.28        2.38      0.66 o 
  -8   6   3      114.16      114.86      6.30 o 
  -7   6   3       15.45       12.89      1.49 o 
  -6   6   3        5.82        5.82      0.61 o 
  -5   6   3      102.20      128.23      4.49 o 
  -4   6   3        5.12        2.89      0.22 o 
  -3   6   3       72.43       73.99      2.57 o 
  -2   6   3      240.98      319.06     10.72 o 
  -1   6   3       32.35       18.34      1.27 o 
   0   6   3      246.27      255.13      9.70 o 
   1   6   3       35.28       57.73      2.76 o 
   2   6   3       15.04       14.78      0.93 o 
   3   6   3       38.81       52.01      2.57 o 
   4   6   3        5.42        3.65      0.57 o 
   5   6   3        1.48        1.66      0.43 o 
   6   6   3        1.32        1.00      0.52 o 
   7   6   3        3.48        1.15      0.53 o 
 -10   7   3        3.24        4.11      1.37 o 
  -9   7   3        9.22       12.44      1.25 o 
  -8   7   3      116.66      117.59      6.50 o 
  -7   7   3       35.81       35.65      1.95 o 
  -6   7   3        1.30        0.28      0.25 o 
  -5   7   3        2.56        1.53      0.26 o 
  -4   7   3       71.91       64.68      2.35 o 
  -3   7   3       94.07      108.59      3.76 o 
  -2   7   3        9.85        8.10      0.41 o 
  -1   7   3      148.86      138.20      4.78 o 
   0   7   3       13.38       17.03      1.05 o 
   1   7   3      142.02      149.60      6.81 o 
   2   7   3        1.35        0.25      0.31 o 
   3   7   3       70.84       92.83      4.40 o 
   4   7   3        9.30        9.05      0.83 o 
   5   7   3        5.12        8.41      1.11 o 
   6   7   3        0.06       -0.16      0.48 o 
   7   7   3        0.17       -0.51      0.56 o 
  -9   8   3       38.01       35.38      3.70 o 
  -8   8   3       70.05       69.34      4.02 o 
  -7   8   3        2.32        0.83      0.61 o 
  -6   8   3        0.06       -0.37      0.24 o 
  -5   8   3       59.13       67.45      2.45 o 
  -4   8   3        3.34        2.49      0.33 o 
  -3   8   3        0.02        0.57      0.23 o 
  -2   8   3       13.64        5.60      0.45 o 
  -1   8   3       15.94       22.14      1.19 o 
   0   8   3       21.72       23.50      1.37 o 
   1   8   3      127.82      143.74      6.60 o 
   2   8   3       19.13       22.40      1.54 o 
   3   8   3       38.52       37.33      1.98 o 
   4   8   3        2.73        2.75      0.51 o 
   5   8   3        1.61        1.12      0.75 o 
   6   8   3        4.39        2.67      0.97 o 
   7   8   3        0.50        2.32      0.68 o 
  -9   9   3        8.21        8.77      1.51 o 
  -8   9   3       15.74       13.44      2.06 o 
  -7   9   3       19.09       22.53      1.42 o 
  -6   9   3        0.28        0.06      0.25 o 
  -5   9   3       11.74       14.83      0.81 o 
  -4   9   3       35.24       34.89      1.96 o 
  -3   9   3        0.27        2.89      0.31 o 
  -2   9   3       12.61       11.56      0.91 o 
  -1   9   3        2.90        2.59      0.39 o 
   0   9   3       27.33       27.21      1.44 o 
   1   9   3        2.46        2.67      0.43 o 
   2   9   3       47.67       49.25      2.49 o 
   3   9   3        0.38        0.92      0.41 o 
   4   9   3        1.35        0.93      0.43 o 
   5   9   3        1.06       -0.27      0.68 o 
   6   9   3        4.97        6.41      1.92 o 
  -9  10   3       18.60       16.86      1.65 o 
  -8  10   3       20.40       19.61      2.06 o 
  -7  10   3        4.94        0.94      0.69 o 
  -6  10   3        9.78        8.96      0.53 o 
  -5  10   3        1.63        1.26      0.30 o 
  -4  10   3       23.10       23.10      1.00 o 
  -3  10   3        5.82        7.01      0.53 o 
  -2  10   3       66.33       64.70      2.84 o 
  -1  10   3        8.20        8.84      0.58 o 
   0  10   3       26.51       27.69      1.98 o 
   1  10   3       58.91       56.43      2.79 o 
   2  10   3        2.10        4.64      0.64 o 
   3  10   3        0.00       -0.20      0.40 o 
   4  10   3        8.59        5.83      1.28 o 
   5  10   3        3.71        3.51      1.17 o 
   6  10   3        0.01        2.24      0.92 o 
  -8  11   3        9.05        9.32      1.51 o 
  -7  11   3        0.74        0.82      0.58 o 
  -6  11   3        2.08        1.61      0.50 o 
  -5  11   3       26.58       31.59      1.28 o 
  -4  11   3       37.38       38.72      1.74 o 
  -3  11   3        0.06        0.04      0.32 o 
  -2  11   3       10.95       13.53      1.07 o 
  -1  11   3      150.08      138.78      5.54 o 
   0  11   3      318.09      318.61     14.41 o 
   1  11   3        2.04        1.99      0.44 o 
   2  11   3        7.18        7.85      0.84 o 
   3  11   3        4.36        4.04      0.68 o 
   4  11   3       28.66       27.10      1.61 o 
   5  11   3        0.53        0.67      0.82 o 
  -7  12   3        0.14        1.04      0.68 o 
  -6  12   3        1.42        1.87      0.58 o 
  -5  12   3        3.61        4.58      0.60 o 
  -4  12   3       22.92       18.68      1.03 o 
  -3  12   3        0.35        0.40      0.34 o 
  -2  12   3        2.21        1.32      0.42 o 
  -1  12   3       17.50       15.41      0.93 o 
   0  12   3      221.03      200.81      9.06 o 
   1  12   3        3.48        4.72      0.61 o 
   2  12   3        0.08        0.40      0.55 o 
   3  12   3       11.49        6.90      0.73 o 
   4  12   3       11.81       14.21      0.98 o 
   5  12   3        0.84        1.03      0.92 o 
  -7  13   3        1.24        2.60      1.51 o 
  -6  13   3        0.21        1.92      1.37 o 
  -5  13   3        4.47        3.90      0.65 o 
  -4  13   3       12.02       10.13      0.90 o 
  -3  13   3       23.77       31.10      1.47 o 
  -2  13   3       78.73       87.47      3.58 o 
  -1  13   3       33.58       39.68      2.02 o 
   0  13   3       18.24       17.99      1.35 o 
   1  13   3        5.65        7.63      0.86 o 
   2  13   3       54.48       49.70      2.77 o 
   3  13   3        0.49        0.61      0.26 o 
   4  13   3       11.02        9.21      0.77 o 
  -6  14   3        4.55        3.70      1.51 o 
  -5  14   3        4.84        5.57      0.56 o 
  -4  14   3        6.90        9.42      0.86 o 
  -3  14   3        4.97        4.84      0.93 o 
  -2  14   3       52.84       62.45      2.83 o 
  -1  14   3      110.34      113.53      4.61 o 
   0  14   3       15.39       18.77      1.25 o 
   1  14   3       66.37       56.72      4.06 o 
   2  14   3        0.54        0.80      0.38 o 
   3  14   3        8.30        6.81      0.73 o 
  -5  15   3       17.77       18.18      1.07 o 
  -4  15   3        0.21       -0.09      0.26 o 
  -3  15   3        1.69        3.84      0.48 o 
  -2  15   3       66.01       69.07      3.39 o 
  -1  15   3       40.73       38.08      2.34 o 
   0  15   3        3.16        3.41      0.43 o 
   1  15   3       20.89       19.81      1.25 o 
   2  15   3       11.59        9.76      1.22 o 
  -3  16   3        9.78       12.63      1.22 o 
  -2  16   3        0.03        0.35      0.26 o 
  -1  16   3        1.23        0.90      0.37 o 
   0  16   3       16.45       17.94      1.25 o 
 -10   0   4        1.59        0.43      0.68 o 
  -9   0   4       10.42       11.43      1.36 o 
  -8   0   4      150.62      152.69     10.77 o 
  -7   0   4     1459.51     1508.73    109.77 o 
  -6   0   4      123.80      127.36      9.74 o 
  -5   0   4       63.73       92.18      7.27 o 
  -4   0   4       41.07       18.10      1.65 o 
  -3   0   4      350.13      441.96     32.06 o 
  -2   0   4       62.64      116.48      6.26 o 
  -1   0   4       39.59       33.40      1.99 o 
   0   0   4       73.26       30.47      1.84 o 
   1   0   4       34.17        3.57      0.69 o 
   2   0   4        1.60        1.92      0.69 o 
   3   0   4        0.85        3.29      0.96 o 
   4   0   4       18.37       17.28      2.19 o 
   5   0   4       29.13       35.93      3.70 o 
   6   0   4       59.18       56.37      5.49 o 
   7   0   4        4.42        6.99      1.78 o 
 -10   1   4        7.95        9.10      1.10 o 
  -9   1   4        6.83        4.86      0.89 o 
  -8   1   4      111.22      116.48      6.45 o 
  -7   1   4      460.20      449.00     23.25 o 
  -6   1   4       28.19       34.74      2.06 o 
  -5   1   4        4.60        3.24      0.48 o 
  -4   1   4      163.71      150.16      7.91 o 
  -3   1   4      569.65      642.94     33.20 o 
  -2   1   4      293.31      281.44     12.11 o 
  -1   1   4       71.82       62.57      2.43 o 
   0   1   4        1.20        0.90      0.21 o 
   2   1   4        5.66        6.80      0.89 o 
   3   1   4        0.01       -0.09      0.31 o 
   4   1   4        0.98        0.31      0.49 o 
   5   1   4       19.28       18.95      2.67 o 
   6   1   4        9.72        9.45      1.31 o 
   7   1   4        0.58        1.23      0.92 o 
 -10   2   4       20.69       15.17      1.65 o 
  -9   2   4        7.98        8.54      1.23 o 
  -8   2   4        6.98        7.53      1.17 o 
  -7   2   4      128.17      142.77      7.57 o 
  -6   2   4      221.17      219.17     11.41 o 
  -5   2   4      238.83      273.28     14.09 o 
  -4   2   4        0.55       -0.15      0.42 o 
  -3   2   4      204.36      232.89      9.93 o 
  -2   2   4       13.76        5.12      0.31 o 
  -1   2   4       14.26       16.42      0.72 o 
   0   2   4       46.19       81.51      3.10 o 
   1   2   4      403.49      496.77     21.69 o 
   2   2   4      113.93      132.29      6.13 o 
   3   2   4       88.16      115.35      5.38 o 
   4   2   4        6.15        4.57      0.53 o 
   5   2   4       62.94       58.36      3.88 o 
   6   2   4        0.02       -0.21      0.78 o 
   7   2   4        1.15        1.71      0.87 o 
 -10   3   4       36.29       39.01      2.56 o 
  -9   3   4       10.01        8.00      0.76 o 
  -8   3   4      149.41      159.20      8.64 o 
  -7   3   4       29.46       28.31      2.67 o 
  -6   3   4        6.03       10.91      0.86 o 
  -5   3   4        9.02        8.15      0.63 o 
  -4   3   4      138.95      119.30      5.28 o 
  -3   3   4      515.89      635.75     23.76 o 
  -2   3   4      236.80      251.28      8.55 o 
  -1   3   4       23.60       37.60      1.36 o 
   0   3   4       14.09        8.08      0.46 o 
   1   3   4        0.62       -0.10      0.22 o 
   2   3   4      105.76      119.82      5.60 o 
   3   3   4        7.15        9.04      0.68 o 
   4   3   4        2.54        3.84      0.56 o 
   5   3   4       69.80       64.33      3.91 o 
   6   3   4       50.74       53.05      3.58 o 
   7   3   4        0.08       -0.05      0.68 o 
 -10   4   4        1.40        0.63      0.66 o 
  -9   4   4       13.13       17.81      1.78 o 
  -8   4   4      100.06       97.10      5.14 o 
  -7   4   4       52.66       49.68      3.22 o 
  -6   4   4       12.87       16.92      1.44 o 
  -5   4   4       53.58       51.33      2.48 o 
  -4   4   4        0.88        0.14      0.24 o 
  -3   4   4        2.95        0.43      0.23 o 
  -2   4   4        2.51        0.97      0.20 o 
  -1   4   4      102.32       81.86      2.83 o 
   0   4   4        0.87        0.03      0.18 o 
   1   4   4      365.39      424.47     16.16 o 
   2   4   4        3.02        3.07      0.46 o 
   3   4   4      110.08      129.22      5.94 o 
   4   4   4        0.00        0.57      0.38 o 
   5   4   4      100.72      106.25      6.15 o 
   6   4   4       23.00       32.15      2.61 o 
   7   4   4        0.08       -0.25      0.66 o 
 -10   5   4        5.37        4.04      0.96 o 
  -9   5   4        8.29        6.08      0.82 o 
  -8   5   4        3.93        2.97      0.95 o 
  -7   5   4      223.49      231.96     12.13 o 
  -6   5   4       45.48       36.41      1.79 o 
  -5   5   4       37.58       42.56      2.00 o 
  -4   5   4       64.06       44.83      1.90 o 
  -3   5   4        1.06        0.41      0.21 o 
  -2   5   4       82.21       72.74      2.51 o 
  -1   5   4        4.95       14.20      0.61 o 
   0   5   4       56.00       77.35      3.09 o 
   1   5   4       18.22       24.24      1.33 o 
   2   5   4       45.59       51.26      2.58 o 
   3   5   4        9.94        8.59      0.71 o 
   4   5   4        0.49        0.04      0.38 o 
   5   5   4       62.17       52.50      3.49 o 
   6   5   4       33.83       36.23      2.47 o 
   7   5   4        1.31        0.27      0.68 o 
 -10   6   4        8.60       12.42      1.16 o 
  -9   6   4        9.61       14.55      1.14 o 
  -8   6   4        7.31        7.87      1.01 o 
  -7   6   4        0.06        1.52      3.77 o 
  -6   6   4      107.92      111.87      4.91 o 
  -5   6   4       67.34       54.89      3.27 o 
  -4   6   4       19.80       21.84      0.94 o 
  -3   6   4        0.88        0.76      0.28 o 
  -2   6   4      165.10      147.08      4.83 o 
  -1   6   4       14.16       19.72      0.92 o 
   0   6   4       25.22       17.52      1.25 o 
   1   6   4      108.88      114.25      5.39 o 
   2   6   4      129.86      140.08      6.39 o 
   3   6   4       23.88       30.13      2.09 o 
   4   6   4       25.68       27.08      1.68 o 
   5   6   4        1.54        1.30      0.78 o 
   6   6   4        5.39        3.19      1.01 o 
  -9   7   4        8.53        5.52      0.79 o 
  -8   7   4        0.81       -0.01      0.56 o 
  -7   7   4        5.73        8.18      0.96 o 
  -6   7   4       10.41       11.63      0.78 o 
  -5   7   4        1.68        2.17      0.35 o 
  -4   7   4        3.85        5.07      0.38 o 
  -3   7   4        2.60        4.74      0.38 o 
  -2   7   4        8.14       10.10      0.52 o 
  -1   7   4       40.33       28.27      1.31 o 
   0   7   4       52.75       48.84      6.08 o 
   1   7   4        2.12        0.82      0.40 o 
   2   7   4       15.53       19.78      1.23 o 
   3   7   4       28.80       27.29      1.68 o 
   4   7   4       11.73        9.31      0.81 o 
   5   7   4        7.24        5.22      1.58 o 
   6   7   4       48.60       70.01      4.65 o 
  -9   8   4        1.71        1.67      0.68 o 
  -8   8   4        3.21        3.00      0.76 o 
  -7   8   4        2.05        1.55      0.66 o 
  -6   8   4        8.63        7.74      0.61 o 
  -5   8   4       77.79       71.61      3.22 o 
  -4   8   4        1.98        4.78      0.75 o 
  -3   8   4       16.75       15.26      0.82 o 
  -2   8   4       43.42       49.66      2.11 o 
  -1   8   4       29.07       25.98      3.62 o 
   0   8   4        1.01        1.24      0.62 o 
   1   8   4        4.65        2.43      0.56 o 
   2   8   4       83.21       81.78      3.96 o 
   3   8   4       18.45       20.41      1.31 o 
   4   8   4        0.02       -0.49      0.50 o 
   5   8   4        0.72        0.65      0.82 o 
   6   8   4        9.69       10.81      1.51 o 
  -9   9   4        0.60        2.89      0.86 o 
  -8   9   4        5.97        7.94      0.99 o 
  -7   9   4        2.86        1.61      0.62 o 
  -6   9   4       10.81        7.98      0.61 o 
  -5   9   4        3.07        1.18      0.44 o 
  -4   9   4       62.95       58.91      4.12 o 
  -3   9   4        4.36        4.10      0.77 o 
  -2   9   4       14.69       16.05      0.85 o 
  -1   9   4      145.67      145.29      6.61 o 
   0   9   4       15.84       14.45      1.01 o 
   1   9   4       21.10       17.69      1.21 o 
   2   9   4       31.96       29.77      1.79 o 
   3   9   4        3.73        0.93      0.45 o 
   4   9   4        0.00       -0.15      0.50 o 
   5   9   4        0.06       -0.34      0.78 o 
  -8  10   4        0.17        0.24      0.62 o 
  -7  10   4        7.08        9.99      1.10 o 
  -6  10   4       19.22       18.42      1.15 o 
  -5  10   4       63.68       61.24      3.39 o 
  -4  10   4        1.89        1.41      0.39 o 
  -3  10   4        3.30        2.54      0.39 o 
  -2  10   4      327.78      339.42     15.03 o 
  -1  10   4      320.04      326.06     12.03 o 
   0  10   4       22.34       24.81      1.56 o 
   1  10   4       10.69       11.47      1.01 o 
   2  10   4       15.28       14.08      1.13 o 
   3  10   4        2.45        2.77      0.60 o 
   4  10   4        0.00       -0.75      0.51 o 
   5  10   4        1.22        2.19      0.97 o 
  -8  11   4        0.38       -0.82      0.69 o 
  -7  11   4       16.23       15.08      1.36 o 
  -6  11   4       30.82       43.73      2.61 o 
  -5  11   4       13.68       13.82      1.21 o 
  -4  11   4        4.95        7.90      0.63 o 
  -3  11   4        0.03        0.03      0.52 o 
  -2  11   4      140.19      161.47      6.32 o 
  -1  11   4       89.83       86.71      3.31 o 
   0  11   4       17.23       16.78      1.21 o 
   1  11   4       11.90        7.50      0.71 o 
   2  11   4        2.91        1.58      0.56 o 
   3  11   4        1.17        0.22      0.51 o 
   4  11   4        0.01       -0.32      0.56 o 
  -6  12   4       21.91       24.81      3.91 o 
  -5  12   4       24.54       21.00      1.92 o 
  -4  12   4       13.17       10.91      0.74 o 
  -3  12   4       11.68       10.83      0.91 o 
  -2  12   4       22.88       18.48      1.19 o 
  -1  12   4       27.05       27.07      2.78 o 
   0  12   4        6.16        5.41      0.78 o 
   1  12   4        3.96        4.44      0.73 o 
   2  12   4        1.91        1.58      0.53 o 
   3  12   4        2.59        1.36      0.62 o 
   4  12   4        0.83        0.97      0.68 o 
  -6  13   4        0.85        1.10      0.82 o 
  -5  13   4        6.20        4.25      0.82 o 
  -4  13   4        0.12       -0.60      0.47 o 
  -3  13   4       32.89       30.19      1.57 o 
  -2  13   4       28.93       25.96      1.53 o 
  -1  13   4        0.90        1.58      0.48 o 
   0  13   4        2.63        4.02      0.59 o 
   1  13   4        6.11        5.25      0.80 o 
   2  13   4        5.63        6.35      0.88 o 
   3  13   4        4.65        3.23      0.76 o 
  -5  14   4        0.68        1.10      0.96 o 
  -4  14   4       10.88        8.37      1.21 o 
  -3  14   4       48.83       44.15      2.41 o 
  -2  14   4       11.56       13.80      1.07 o 
  -1  14   4       33.59       35.60      2.12 o 
   0  14   4       35.91       29.18      1.52 o 
   1  14   4       12.44       14.90      1.19 o 
   2  14   4        0.08        0.24      0.58 o 
  -3  15   4       15.82       18.34      1.47 o 
  -2  15   4       24.65       22.19      1.58 o 
  -1  15   4        6.21        4.67      0.57 o 
   0  15   4       28.44       25.99      2.32 o 
 -10   1   5       26.72       20.72      2.13 o 
  -9   1   5       33.75       26.41      1.94 o 
  -8   1   5      100.85       97.88      5.19 o 
  -7   1   5       17.08       18.14      3.98 o 
  -6   1   5        0.31        0.34      0.39 o 
  -5   1   5      101.40      117.57      6.35 o 
  -4   1   5       56.93       43.50      6.86 o 
  -3   1   5       53.95       53.17      2.81 o 
  -2   1   5       10.61       21.52      1.65 o 
  -1   1   5       21.25       32.92      2.33 o 
   0   1   5        1.93        4.10      0.36 o 
   1   1   5      130.36      158.96      6.15 o 
   2   1   5       11.91       18.63      1.50 o 
   3   1   5       29.50       32.09      1.81 o 
   4   1   5        0.96       -0.26      0.62 o 
   5   1   5        0.00        0.25      0.72 o 
   6   1   5        8.97        5.28      1.21 o 
 -10   2   5       22.39       29.02      2.56 o 
  -9   2   5        4.91        6.65      0.82 o 
  -8   2   5       28.24       28.18      2.73 o 
  -7   2   5       44.22       44.04      2.02 o 
  -6   2   5       53.53       62.14      3.69 o 
  -5   2   5        7.58        5.74      1.44 o 
  -4   2   5        7.67        7.71      0.62 o 
  -3   2   5       12.25       10.81      0.92 o 
  -2   2   5        0.06        0.00      0.29 o 
  -1   2   5        2.91        1.88      0.55 o 
   0   2   5      144.58      158.39      6.03 o 
   1   2   5       20.90       27.20      1.26 o 
   2   2   5       44.86       46.37      1.99 o 
   3   2   5        7.80        6.20      0.55 o 
   4   2   5       19.91       19.62      1.75 o 
   5   2   5        5.39        3.74      1.01 o 
   6   2   5        0.02       -0.13      0.64 o 
 -10   3   5        2.13        1.10      0.53 o 
  -9   3   5       36.18       32.10      2.28 o 
  -8   3   5        0.60        1.52      0.55 o 
  -7   3   5       19.09       18.38      1.56 o 
  -6   3   5        4.70        3.04      0.54 o 
  -5   3   5      123.30      120.47      5.43 o 
  -4   3   5       26.54       21.24      1.32 o 
  -3   3   5        0.28        0.26      0.28 o 
  -2   3   5       70.49       80.77      3.59 o 
  -1   3   5      184.92      172.60      7.59 o 
   0   3   5       74.25       64.79      3.03 o 
   1   3   5       69.72       68.26      2.74 o 
   2   3   5       13.51       17.36      1.09 o 
   3   3   5        0.39        0.27      0.38 o 
   4   3   5       17.25       13.77      2.13 o 
   5   3   5        7.95        9.16      1.19 o 
   6   3   5        0.01        0.44      0.76 o 
 -10   4   5        2.72        4.58      0.89 o 
  -9   4   5        0.00        0.34      0.48 o 
  -8   4   5       53.75       60.73      3.47 o 
  -7   4   5      353.89      366.79     15.88 o 
  -6   4   5       57.82       63.00      2.82 o 
  -5   4   5       18.80       15.32      0.86 o 
  -4   4   5        0.60        0.32      0.50 o 
  -3   4   5       38.58       56.52      2.50 o 
  -2   4   5        0.19        2.04      0.33 o 
  -1   4   5       31.54       28.37      1.16 o 
   0   4   5        0.66       -0.01      0.34 o 
   1   4   5        0.98       -0.27      0.36 o 
   2   4   5       27.34       22.41      1.29 o 
   3   4   5        0.08        0.01      0.38 o 
   4   4   5        0.25        0.09      0.56 o 
   5   4   5        0.32        0.27      0.66 o 
  -9   5   5        0.65        1.03      0.48 o 
  -8   5   5        6.93        8.80      1.23 o 
  -7   5   5      264.97      274.49     11.87 o 
  -6   5   5       17.60       22.68      1.44 o 
  -5   5   5       26.50       23.77      1.29 o 
  -4   5   5       51.70       42.16      2.63 o 
  -3   5   5      223.52      237.21     10.30 o 
  -2   5   5      194.53      196.43      8.54 o 
  -1   5   5      116.73      115.61      5.14 o 
   0   5   5        1.10        1.08      0.42 o 
   1   5   5       47.60       51.24      3.25 o 
   2   5   5       44.74       50.61      2.57 o 
   3   5   5       20.87       15.42      1.06 o 
   4   5   5        0.03        0.00      0.68 o 
   5   5   5        1.21        0.71      0.68 o 
  -9   6   5        0.09       -0.03      0.56 o 
  -8   6   5       15.14       20.33      1.42 o 
  -7   6   5       28.01       35.17      1.86 o 
  -6   6   5        3.78        4.65      0.48 o 
  -5   6   5      114.68      113.58      4.93 o 
  -4   6   5       10.01       11.06      1.59 o 
  -3   6   5       78.54       85.52      3.98 o 
  -2   6   5      141.90      144.46      7.98 o 
  -1   6   5      351.12      339.19     14.91 o 
   0   6   5        9.92       11.46      0.78 o 
   1   6   5       17.99       18.66      1.38 o 
   2   6   5       96.47       91.55      4.44 o 
   3   6   5        0.18        0.54      0.48 o 
   4   6   5        0.47       -0.82      0.68 o 
   5   6   5       29.64       23.95      2.18 o 
  -9   7   5        2.67        3.25      0.68 o 
  -8   7   5        1.52        1.58      0.89 o 
  -7   7   5       13.96       11.77      0.68 o 
  -6   7   5       46.62       41.63      2.13 o 
  -5   7   5       22.80       20.14      1.02 o 
  -4   7   5        0.16       -0.39      0.26 o 
  -3   7   5       42.13       45.69      2.91 o 
  -2   7   5      450.28      494.52     26.53 o 
  -1   7   5      276.35      270.80     11.86 o 
   0   7   5       11.53       11.40      0.78 o 
   1   7   5       62.94       62.95      3.62 o 
   2   7   5        3.53        4.94      0.60 o 
   3   7   5       10.29       11.13      1.30 o 
   4   7   5        0.01        0.14      0.96 o 
   5   7   5       19.45       23.49      2.18 o 
  -9   8   5        3.07        2.37      0.79 o 
  -8   8   5       12.53        8.10      1.07 o 
  -7   8   5       94.83      105.68      5.76 o 
  -6   8   5      143.30      171.23     10.12 o 
  -5   8   5       68.24       55.08      2.55 o 
  -4   8   5       24.86       24.73      2.61 o 
  -3   8   5       11.70       12.33      2.65 o 
  -2   8   5      115.92      109.59      5.95 o 
  -1   8   5       73.58       62.81      3.01 o 
   0   8   5       24.37       20.85      1.42 o 
   1   8   5        0.01        0.08      0.44 o 
   2   8   5        1.73        1.23      0.58 o 
   3   8   5       14.47       11.81      1.06 o 
   4   8   5        0.88        0.75      0.82 o 
  -8   9   5        1.24        1.56      0.75 o 
  -7   9   5       25.62       29.30      2.01 o 
  -6   9   5        6.19       10.64      0.80 o 
  -5   9   5        3.04        1.78      0.58 o 
  -4   9   5        1.66        0.36      0.46 o 
  -3   9   5       60.13       51.39      3.10 o 
  -2   9   5       38.32       40.94      2.36 o 
  -1   9   5        7.50        8.13      0.70 o 
   0   9   5       17.75       17.67      1.71 o 
   1   9   5        4.54        5.00      0.95 o 
   2   9   5        0.86        0.01      0.52 o 
   3   9   5        0.00       -0.41      0.50 o 
   4   9   5        7.62       10.17      1.65 o 
  -8  10   5        4.56        3.39      0.86 o 
  -7  10   5        0.24        0.55      0.69 o 
  -6  10   5        3.76        7.82      0.78 o 
  -5  10   5        8.67        4.66      0.66 o 
  -4  10   5        1.29        1.33      0.53 o 
  -3  10   5       44.17       41.02      2.56 o 
  -2  10   5        4.68        6.24      0.58 o 
  -1  10   5       14.96       17.71      1.17 o 
   0  10   5       13.40       11.50      1.16 o 
   1  10   5       21.21       30.39      1.77 o 
   2  10   5       17.05       21.41      1.50 o 
   3  10   5       35.70       32.21      2.42 o 
  -7  11   5        3.51        1.51      0.96 o 
  -6  11   5        8.24        8.05      1.58 o 
  -5  11   5        0.14        0.07      0.48 o 
  -4  11   5        0.45        0.11      0.48 o 
  -3  11   5       32.75       31.96      2.18 o 
  -2  11   5       31.39       34.86      2.08 o 
  -1  11   5        8.28        7.11      0.68 o 
   0  11   5        0.42        0.31      0.50 o 
   1  11   5        0.00       -0.10      0.50 o 
   2  11   5       10.41       12.11      1.13 o 
   3  11   5        0.22        0.16      0.62 o 
  -6  12   5       29.84       26.42      3.63 o 
  -5  12   5        8.23        7.32      1.03 o 
  -4  12   5        0.05       -0.14      0.48 o 
  -3  12   5       22.00       19.35      1.60 o 
  -2  12   5        3.12        3.26      0.68 o 
  -1  12   5        8.58        8.62      0.92 o 
   0  12   5        6.35        4.41      0.78 o 
   1  12   5        0.01       -0.25      0.52 o 
   2  12   5        0.94        1.67      0.61 o 
  -5  13   5        6.31        3.54      0.96 o 
  -4  13   5       18.16       14.67      1.21 o 
  -3  13   5        0.92        2.00      0.62 o 
  -2  13   5       28.65       24.92      1.60 o 
  -1  13   5        1.60        2.52      0.58 o 
   0  13   5        4.63        5.49      1.13 o 
   1  13   5        1.99        0.78      0.66 o 
  -2  14   5        0.41        0.69      0.62 o 
  -9   0   6        8.97        7.40      0.96 o 
  -8   0   6        5.82        8.77      1.10 o 
  -7   0   6       37.14       49.23      3.84 o 
  -6   0   6       70.31       59.80      4.94 o 
  -5   0   6      211.93      231.63     17.03 o 
  -4   0   6        3.99        2.74      0.69 o 
  -3   0   6        0.13       -0.55      0.55 o 
  -2   0   6        1.73        0.82      0.55 o 
  -1   0   6      222.20      237.83     17.85 o 
   0   0   6       39.88       46.49      3.57 o 
   1   0   6        6.45        7.40      0.96 o 
   2   0   6       81.32       66.12      5.35 o 
   3   0   6        0.35        0.27      0.82 o 
   4   0   6        3.89        0.82      1.23 o 
  -9   1   6       10.67       11.06      0.99 o 
  -8   1   6        8.08        8.91      0.75 o 
  -7   1   6        0.50        0.55      0.62 o 
  -6   1   6        1.05        1.05      0.43 o 
  -5   1   6       13.13       15.43      1.01 o 
  -4   1   6       25.72       20.48      1.55 o 
  -3   1   6        9.93        9.46      0.79 o 
  -2   1   6       92.76      102.42      5.34 o 
  -1   1   6      174.70      186.48      9.75 o 
   0   1   6       51.15       53.54      3.04 o 
   1   1   6       15.23       21.12      1.26 o 
   2   1   6       10.49       10.30      2.06 o 
   3   1   6        9.35       10.02      1.01 o 
   4   1   6        8.59       10.16      1.65 o 
  -9   2   6       16.26       11.96      1.58 o 
  -8   2   6        0.14        0.78      0.43 o 
  -7   2   6       36.02       33.07      1.81 o 
  -6   2   6        5.95        6.64      1.10 o 
  -5   2   6        0.03        0.21      0.39 o 
  -4   2   6       12.93       13.82      2.67 o 
  -3   2   6        0.04       -0.62      0.41 o 
  -2   2   6      124.34      125.87      6.65 o 
  -1   2   6      123.91      130.56      7.08 o 
   0   2   6       67.20       71.96      3.30 o 
   1   2   6        0.40       -0.24      0.89 o 
   2   2   6       75.24       60.49      5.35 o 
   3   2   6        2.73        2.19      0.58 o 
   4   2   6        4.60        1.74      0.76 o 
  -9   3   6        1.80        1.58      0.58 o 
  -8   3   6        4.35        4.26      1.10 o 
  -7   3   6        1.35        0.99      0.44 o 
  -6   3   6       44.27       40.66      2.13 o 
  -5   3   6       94.03       82.59      8.18 o 
  -4   3   6        0.76        0.68      0.34 o 
  -3   3   6        4.82        3.85      0.58 o 
  -2   3   6      349.42      370.83     15.86 o 
  -1   3   6      214.19      222.58      9.56 o 
   0   3   6        0.04       -0.12      0.43 o 
   1   3   6        3.46        4.13      0.82 o 
   2   3   6        2.74        0.96      0.69 o 
   3   3   6        0.90        1.58      0.58 o 
   4   3   6        4.19        2.89      0.86 o 
  -9   4   6       24.79       22.84      4.58 o 
  -8   4   6        6.65        8.47      0.82 o 
  -7   4   6       31.63       29.36      1.47 o 
  -6   4   6       67.29       70.80      3.30 o 
  -5   4   6       24.73       22.33      1.42 o 
  -4   4   6       13.85       16.81      1.25 o 
  -3   4   6        6.95        5.48      0.62 o 
  -2   4   6      120.87      126.85      5.51 o 
  -1   4   6      150.99      166.39      9.17 o 
   0   4   6        6.26        8.14      0.79 o 
   1   4   6       26.27       26.34      1.89 o 
   2   4   6        0.71        0.82      0.69 o 
   3   4   6        0.29        0.22      0.58 o 
   4   4   6        1.85        0.71      0.68 o 
  -9   5   6        1.64        4.33      0.99 o 
  -8   5   6       31.20       27.95      5.52 o 
  -7   5   6        2.74        4.69      1.02 o 
  -6   5   6       11.52        9.17      1.32 o 
  -5   5   6       40.25       35.60      1.68 o 
  -4   5   6        1.83        0.79      0.38 o 
  -3   5   6        8.81        9.22      1.58 o 
  -2   5   6        9.23        6.25      0.82 o 
  -1   5   6        1.78        3.35      0.72 o 
   0   5   6       55.39       49.75      2.81 o 
   1   5   6        0.36        0.27      0.43 o 
   2   5   6        0.75        1.78      0.69 o 
   3   5   6       15.26        8.88      0.99 o 
   4   5   6        3.66        9.10      1.26 o 
  -8   6   6        0.47        0.70      0.59 o 
  -7   6   6        3.01        2.63      0.47 o 
  -6   6   6        1.90        4.64      1.77 o 
  -5   6   6        0.00        0.26      0.29 o 
  -4   6   6        0.14       -0.41      0.48 o 
  -3   6   6       50.35       45.05      2.57 o 
  -2   6   6       25.38       29.22      3.36 o 
  -1   6   6       31.93       36.75      2.13 o 
   0   6   6        1.94        1.99      0.68 o 
   1   6   6        5.64        5.13      0.82 o 
   2   6   6        0.84       -0.27      0.82 o 
   3   6   6        4.03        2.77      1.03 o 
  -8   7   6        0.00        0.00      0.53 o 
  -7   7   6       43.32       33.18      2.30 o 
  -6   7   6       26.03       25.42      3.80 o 
  -5   7   6       17.36       14.26      2.06 o 
  -4   7   6        2.30        3.54      1.10 o 
  -3   7   6       45.64       43.22      2.81 o 
  -2   7   6       12.85       19.29      1.30 o 
  -1   7   6        5.03        2.80      0.69 o 
   0   7   6        5.57        1.34      0.46 o 
   1   7   6        6.10       10.77      1.92 o 
   2   7   6        0.04        0.69      0.69 o 
   3   7   6       11.29        7.05      1.51 o 
  -8   8   6       21.97       25.88      1.84 o 
  -7   8   6       42.19       59.25      3.10 o 
  -6   8   6        0.74        0.56      0.56 o 
  -5   8   6        3.40        4.33      1.21 o 
  -4   8   6        0.74        1.87      0.75 o 
  -3   8   6        0.34        0.11      0.43 o 
  -2   8   6        0.01        0.07      0.48 o 
  -1   8   6        5.27        6.30      1.30 o 
   0   8   6       12.34       14.44      1.11 o 
   1   8   6        0.00       -0.25      0.46 o 
   2   8   6        0.00       -0.14      0.82 o 
   3   8   6        0.08        0.08      0.76 o 
  -7   9   6       97.47       95.79      5.52 o 
  -6   9   6        3.31        3.22      1.17 o 
  -5   9   6       22.32       15.99      2.64 o 
  -4   9   6       48.92       42.71      2.81 o 
  -3   9   6       76.98       74.02      4.61 o 
  -2   9   6        2.28        2.05      0.62 o 
  -1   9   6        0.31        1.42      0.69 o 
   0   9   6        9.12        8.05      0.89 o 
   1   9   6       10.60        6.22      0.79 o 
   2   9   6        0.98        1.51      0.82 o 
  -6  10   6       17.51       19.92      1.99 o 
  -5  10   6        4.16        4.87      0.87 o 
  -4  10   6        8.14        9.73      2.04 o 
  -3  10   6        7.64        5.08      0.86 o 
  -2  10   6       21.98       24.75      1.75 o 
  -1  10   6        0.36        0.09      0.53 o 
   0  10   6        1.70        2.94      0.76 o 
   1  10   6       15.03       23.16      1.50 o 
  -5  11   6        3.60        1.07      0.62 o 
  -4  11   6       10.90        8.92      2.23 o 
  -3  11   6       11.06       11.93      3.02 o 
  -2  11   6        0.57        0.65      0.56 o 
  -1  11   6        0.67        0.14      0.89 o 
   0  11   6        2.91        3.54      0.92 o 
  -3  12   6        0.06        0.79      0.62 o 
  -2  12   6        2.06        1.37      0.58 o 
  -8   1   7        1.63       -0.59      0.53 o 
  -7   1   7        6.04       10.11      1.16 o 
  -6   1   7       54.97       62.65      3.44 o 
  -5   1   7       70.55       66.03      3.77 o 
  -4   1   7       15.39       17.55      1.16 o 
  -3   1   7        2.11        0.62      0.48 o 
  -2   1   7      233.35      251.08     13.10 o 
  -1   1   7      135.49      150.28      7.96 o 
   0   1   7       18.33       13.85      1.78 o 
   1   1   7        0.28        0.96      1.78 o 
   2   1   7        7.80        4.80      0.96 o 
  -8   2   7        1.88        4.19      0.69 o 
  -7   2   7        4.39        3.11      0.58 o 
  -6   2   7        2.62        2.11      0.56 o 
  -5   2   7        0.16        0.21      0.39 o 
  -4   2   7        0.89        3.02      0.68 o 
  -3   2   7       20.24       22.71      1.55 o 
  -2   2   7       80.60       87.45      4.84 o 
  -1   2   7      119.98      139.38      7.46 o 
   0   2   7        1.66        2.19      0.66 o 
   1   2   7        1.01        3.02      0.66 o 
   2   2   7       18.26       16.99      1.38 o 
  -8   3   7        0.39        0.41      0.82 o 
  -7   3   7        5.30        3.03      0.47 o 
  -6   3   7       26.56       23.04      1.65 o 
  -5   3   7        1.04        4.52      0.48 o 
  -4   3   7        0.53        0.24      0.43 o 
  -3   3   7        6.90        5.41      0.51 o 
  -2   3   7        0.03        0.54      0.53 o 
  -1   3   7        4.06        6.56      0.92 o 
   0   3   7       13.04       11.91      1.04 o 
   1   3   7        1.58        3.55      0.62 o 
   2   3   7       17.87       15.21      1.40 o 
  -8   4   7        3.85        5.24      0.86 o 
  -7   4   7        0.01        1.42      0.52 o 
  -6   4   7        0.07       -0.20      0.34 o 
  -5   4   7       72.58       81.12      4.58 o 
  -4   4   7        0.07        0.16      0.38 o 
  -3   4   7        9.20       13.75      1.92 o 
  -2   4   7        0.51        0.05      0.53 o 
  -1   4   7       43.76       57.56      5.49 o 
   0   4   7        0.83        0.60      0.53 o 
   1   4   7        0.02        0.21      0.53 o 
   2   4   7        7.42        8.12      2.19 o 
  -7   5   7        2.84        1.83      0.60 o 
  -6   5   7        1.66        0.63      0.44 o 
  -5   5   7        0.14        0.96      0.75 o 
  -4   5   7       46.48       49.88      4.59 o 
  -3   5   7       19.83       13.91      1.40 o 
  -2   5   7        0.25       -0.07      0.48 o 
  -1   5   7       19.87       25.40      1.75 o 
   0   5   7       62.12       64.78      5.49 o 
   1   5   7        2.03        1.71      0.62 o 
   2   5   7        0.01        0.56      0.62 o 
  -7   6   7       13.98       11.09      0.94 o 
  -6   6   7       26.81       26.27      1.81 o 
  -5   6   7        5.90        3.26      0.53 o 
  -4   6   7       19.94       15.31      1.15 o 
  -3   6   7        2.84        3.99      0.76 o 
  -2   6   7       23.80       22.11      2.47 o 
  -1   6   7        1.48        3.11      0.62 o 
   0   6   7        2.56        2.96      0.76 o 
   1   6   7        0.74        5.29      0.87 o 
  -6   7   7        8.73        9.39      1.01 o 
  -5   7   7        0.35        0.34      0.58 o 
  -4   7   7        9.73        9.05      0.86 o 
  -3   7   7        3.90        2.44      0.56 o 
  -2   7   7        0.01       -0.07      0.75 o 
  -1   7   7        2.26        3.36      0.82 o 
   0   7   7        9.36       11.30      1.31 o 
   1   7   7        8.77       13.83      3.29 o 
  -6   8   7        0.01        0.25      0.62 o 
  -5   8   7        0.59        0.14      0.89 o 
  -4   8   7        1.80        0.47      0.53 o 
  -3   8   7        0.12       -0.29      0.53 o 
  -2   8   7        0.05        0.15      0.56 o 
  -1   8   7       17.48       15.13      1.99 o 
   0   8   7        8.97       11.72      1.26 o 
  -5   9   7        0.03       -0.21      0.62 o 
  -4   9   7        1.17        1.66      1.78 o 
  -3   9   7        0.92        0.34      0.62 o 
  -2   9   7        0.01        0.62      0.68 o 
  -1   9   7        0.22        0.55      0.66 o 
  -6   0   8       11.62       15.77      1.65 o 
  -5   0   8       21.85       19.88      1.92 o 
  -4   0   8        3.45        1.51      0.82 o 
  -3   0   8       14.10       12.07      1.65 o 
  -2   0   8        0.06        0.69      0.82 o 
  -6   1   8        4.16        4.45      0.82 o 
  -5   1   8        2.48        3.83      0.68 o 
  -4   1   8       11.54       15.88      1.11 o 
  -3   1   8        0.15        0.62      0.58 o 
  -2   1   8        7.97       10.28      1.65 o 
  -1   1   8        3.81        4.52      1.10 o 
  -6   2   8       19.84       20.48      1.51 o 
  -5   2   8        5.18        1.92      0.48 o 
  -4   2   8       21.21       16.03      1.01 o 
  -3   2   8       11.37       10.90      2.61 o 
  -2   2   8        7.52        4.69      1.51 o 
  -1   2   8        4.99        4.75      0.75 o 
  -5   3   8        3.88        5.09      0.55 o 
  -4   3   8        2.00        1.43      0.82 o 
  -3   3   8        0.07        0.60      0.69 o 
  -2   3   8        6.29        7.21      0.81 o 
  -1   3   8       10.57       11.61      2.26 o 
  -5   4   8       10.01        7.74      0.91 o 
  -4   4   8        6.00        4.16      0.66 o 
  -3   4   8        0.12        0.29      0.62 o 
  -2   4   8       31.07       28.18      1.99 o 
  -4   5   8        2.15        5.27      0.72 o 
  -3   5   8        0.42        0.14      0.89 o 
                                                 
